# Supplementary material for: Impact of living kidney donation on blood pressure and arterial stiffness: Systematic review and meta-analysis
Source: PLoS One. 2025 May 30;20(5):e0325390. doi: 10.1371/journal.pone.0325390 (PMC12124752; doi:10.1371/journal.pone.0325390)
Supplement: S4 Table — (XLSX) [file pone.0325390.s004.xlsx]

## Sheet: Table 1
ID	Name of the study	Year of publication	Included?	Reasons of rejection
1	20 years or more of follow-up of living donors. Najaran et al.	1992	No	meets exclusion criteria (publication before 2010)
2	A new operative technique of paratopic positioning of pediatric en bloc kidneys for transplantation G Kirste et al	1994	No	meets exclusion criteria (publication before 2010)
3	A parallel evaluation of short- and mid-term changes of ambulatory blood pressure in kidney transplant recipients and kidney donors. Xagas et al.	2022	No	Non-eligible study design
4	A Prospective Controlled Study of Kidney Donors: Baseline and 6-Month Follow-up. American Journal of Kidney Diseases. Kasiske	2013	Yes	-
5	A prospective controlled study of living kidney donors: three-year follow-up.Kasiske et al	2015	Yes	-
6	A prospective controlled study of metabolic and physiologic effects of kidney donation suggests that donors retain stable kidney function over the first nine years. Kasiske et al.	2020	No	Non-eligible study design
7	A prospective observational study of changes in renal function and cardiovascular risk following living kidney donation G V Ramesh Prasad et al	2008	No	meets exclusion criteria (publication before 2010)
8	A study of renal outcomes in African American living kidney donors Joseph M Nogueira et al	2009	No	meets exclusion criteria (publication before 2010)
9	Age alone is not a contraindication to kidney donation: Outcomes of donor nephrectomy in the elderly Oscar K Serrano et al	2018	No	Irrelevant topic
10	Age-related Autonomous Aldosteronism. Nanba et al.	2017	No	Irrelevant topic
11	Ambulatory blood pressure monitoring in living kidney donors: What changes in 10 years? Yalin et al.	2018	No	Different control group
12	Ambulatory blood pressure monitoring in solid organ transplantation. Ramesh et al.	2012	No	Irrelevant topic
13	Ambulatory Blood Pressure Monitoring versus Office Blood Pressure Monitoring to Identify the True Hypertension Status of Living Kidney Donors. Rather et al.	2023	No	Non-eligible study design
14	Analysis of Kindey Donation and its Relationship With Graft Failure of the Recipient at 1 Year. Centellas-Perez et al.	2019	No	Non-eligible study design
15	Analysis of preexisting baseline kidney lesions revealed by biopsy in living kidney donors: relationship with clinical parameters at the time of donation Masahiko Okamoto et al	2010	No	Irrelevant topic
16	Aortic stiffness of kidney transplant recipients correlates with donor age Michel Delahousse et al	2008	No	meets exclusion criteria (publication before 2010)
17	Aortic stiffness, living donors, and renal transplantation. Bahous et al	2006	No	meets exclusion criteria (publication before 2010)
18	Are renal mechanisms involved in primary hypertension? Evidence from kidney transplantation studies in rats R Rettig et al	1991	No	meets exclusion criteria (publication before 2010)
19	Are we taking proper care of living donors? A follow-up study of living kidney donors in Poland and further management proposal W Rowinski et al	2009	No	meets exclusion criteria (publication before 2010)
20	Arterial Mechanics following Living Kidney donation. Peixoto et al	2020	No	review
21	Arterial Stiffness and Chronic Kidney Disease. Garnier et al.	2016	No	review
22	Arterial stiffness: an independent determinant of adaptive glomerular hyperfiltration after kidney donation.Fesler et al.	2015	Yes	-
23	Assessment of long-term risks for living related kidney donors by 24-h blood pressure monitoring and testing for microalbuminuria O K Eberhard et al	1997	No	meets exclusion criteria (publication before 2010)
24	Assessment of the Renal Function in Potential Donors of Living Kidney Transplants: Expanded Study. Macías et al.	2015	No	Irrelevant topic
25	Association of Albuminuria With Intraglomerular Hydrostatic Pressure and Insulin Resistance in Subjects With Impaired Fasting Glucose and/or Impaired Glucose Tolerance Akihiro Tsuda et al	2018	No	Irrelevant topic
26	Association of ambulatory arterial stiffness index and brachial pulse pressure is restricted to dippers. Baumann et al.	2008	No	meets exclusion criteria (publication before 2010)
27	Association of kidney function and metabolic risk factors with density of glomeruli on renal biopsy samples from living donors Andrew D Rule et al	2011	No	Irrelevant topic
28	Association of mGFR of the Remaining Kidney Divided by Its Volume before Donation with Functional Gain in mGFR among Living Kidney Donors. Courbebaisse et al.	2016	No	Irrelevant topic
29	Associations of smoking with alterations in renal hemodynamics may depend on sex--investigations in potential kidney donors. Guberina et al	2013	No	Irrelevant topic
30	Autosomal Dominant Tubulointerstitial Kidney Disease – MUC1. Bleyer et al.	2013	No	Irrelevant topic
31	Biomarkers in assessing tubular lesions of the solitary kidney. The solitary kidney in special conditions. Gluhovschi et al.	2013	No	Irrelevant topic
32	Blood Pressure and Living Kidney Donors: A Clinical Perspective. Rastogi et al.	2019	No	review
33	Blood pressure and renal function after kidney donation from hypertensive living donors. Textor et al.	2004	No	meets exclusion criteria (publication before 2010)
34	Blood pressure and renal function after kidney donation from hypertensive living donors. Herman et al.	2005	No	Non-eligible study design
35	Blood pressure evaluation among older living kidney donors.	2003	No	meets exclusion criteria (publication before 2010)
36	Can donor narratives yield insights? A natural language processing proof of concept to facilitate kidney allocation Andrew M Placona et al	2020	No	Irrelevant topic
37	Cardiac status of persons qualified for living kidney donation--single-center experience Krzysztof Jankowski et al	2014	No	Irrelevant topic
38	Cardiovascular disease and hypertension risk in living kidney donors: an analysis of health administrative data in Ontario, Canada. Garg et al.	2008	No	meets exclusion criteria (publication before 2010)
39	Cardiovascular disease predictors and adipose tissue macrophage polarization: Is there a link? Kralova et al.	2018	No	Irrelevant topic
40	Cardiovascular Effects of Unilateral Nephrectomy in Living Kidney Donors at 5 Years. Price et al.	2021	Yes	-
41	Cardiovascular Effects of Unilateral Nephrectomy in Living Kidney Donors. Moody et al.	2015	Yes	-
42	Cardiovascular rEmodelling in living kidNey donorS with reduced glomerular filtration rate: rationale and design of the CENS study. Blom et al.	2020	No	Non-eligible study design
43	Cardiovascular Risk Assessment in Elderly Living Kidney Donors: Risk Comparison Before and After Donation Using QRISK Equation. Kadhum et al.	2017	No	Non-eligible study design
44	Cardiovascular-renal changes after kidney donation: one-year follow up study. Yilmaz et al	2015	No	Non-eligible study design
45	Changes in biomarkers associated with living kidney donation Yonghong Huan et al	2013	No	Irrelevant topic
46	Changes in Blood Pressure and Arterial Hemodynamics following Living Kidney Donation. Price et al.	2020	Yes	-
47	Changes in glomerular filtration rate after donation in living kidney donors: a single-center cohort study. Saito et al	2015	No	Irrelevant topic
48	Changes in renal function and predictors affecting renal outcome of living kidney donors: a nationwide prospective cohort study. Kim et al.	2021	No	Non-eligible study design
49	Changing Protein Permeability with Nephron Loss: Evidence for a Human Remnant Nephron Effect Jamie Willows et al	2019	No	Irrelevant topic
50	Chapter 3 Demographic and biochemistry profile of kidney transplant recipients in the UK in 2010: national and centre-specific analyses Iain MacPhee et al.	2012	No	Data from registry
51	Characterisation and comparison of adipose tissue macrophages from human subcutaneous, visceral and perivascular adipose tissue Ivana Kralova Lesna et al	2016	No	Irrelevant topic
52	Chronic kidney disease as a cardiovascular risk factor:lessons from kidney donors. Price et al.	2018	No	review
53	Chronically decreased GFR and cardiovascular rik in living kidney donors. Seyahi et al.	2008	No	meets exclusion criteria (publication before 2010)
54	Cigarette Smoking and its Hazards in Kidnet Transplantation. Khalil et al.	2017	No	Irrelevant topic
55	Circadian blood pressure rhythm is disturbed by nephrectomy Norihiko Goto et al	2005	No	meets exclusion criteria (publication before 2010)
56	Circulating levels of osteopontin are closely related to glomerular filtration rate and cardiovascular risk markers in patients with chronic kidney disease Johan Lorenzen et al	2010	No	Irrelevant topic
57	Clinical presentation and outcome of autosomal dominant polycystic kidney disease in Pakistan: a single center experience Malik Anas Rabbani et al	2008	No	meets exclusion criteria (publication before 2010)
58	Comparison of Renal Growth, Proteinuria and Graft Survival between Recipients of Pediatric and Adult Cadaveric Kidney Transplants. Basiri et al	2017	No	Irrelevant topic
59	Compensatory renal hypertrophy after donor nephrectomy J S Tapson et al	1985	No	meets exclusion criteria (publication before 2010)
60	Complete Chain of the First Global Kidney Exchange Transplant and 3-yr Follow-up.Bozek et al	2018	No	Irrelevant topic
61	Controversies related to living kidney donors. Kamal et al.	2011	No	Irrelevant topic
62	Coronary Computed Tomography Angiography and Abdominal Aortic Calcification Screening among High-Risk Living Kidney Donors. Skalsky et al.	2023	No	Non-eligible study design
63	Coronary flow velocity reserve and inflammatory markers in living kidney donors.Radhakrishnan et al.	2020	No	Non-eligible study design
64	Corporeal weight gain and metabolic syndrome in living kidney donors after nephrectomy S R Ferreira-Filho et al	2007	No	meets exclusion criteria (publication before 2010)
65	Delayed Recovery of Renal Function After Donor Nephrectomy J C Na et al	2018	No	Irrelevant topic
66	Demographic, metabolic, and blood pressure characteristics of living kidney donors spanning five decades.Taler et al.	2013	No	Non-eligible study design
67	Dermal tissue remodeling and non-osmotic sodium storage in kidney patients. Hijmans et al.	2019	No	Irrelevant topic
68	Detection and Clinical Patterns of Nephron Hypertrophy and Nephrosclerosis Among Apparently Healthy Adults. Denic et al	2016	No	Irrelevant topic
69	Development and Validation of a Hypertension Risk Calculator for Living Kidney Donors. Helgeson et al.	2023	No	Non-eligible study design
70	Diabetes-free survival among living kidney donors and non-donors with obesity: A longitudinal cohort study.Killian et al.	2022	No	Irrelevant topic
71	Diagnostic Performance of Blood Pressure Measurement Modalities in Living Kidney Donor Candidates.Armanyous et al.	2019	No	Non-eligible study design
72	Differences in decline in GFR with age between males and females. Reference data on clearances of inulin and PAH in potential kidney donors Ulla B Berg et al	2006	No	meets exclusion criteria (publication before 2010)
73	Differential kidney scans in preoperative evaluation of kidney donors.Shokeir et al.	1993	No	meets exclusion criteria (publication before 2010)
74	Divalent ion handling in human kidney donors with increased blood pressure after uninephrectomy M A Friedlander et al	1986	No	meets exclusion criteria (publication before 2010)
75	Do multiple renal arteries in the remnant kidney have a negative influence on kidney donors after kidney donation? Lu-Lin Ma et al	2011	No	Irrelevant topic
76	Donor and recipient ACE I/D genotype are associated with loss of renal function in children following renal transplantation Rainer Büscher et al	2011	No	Irrelevant topic
77	Donor and recipient family histories of hypertension influence renal impairment and blood pressure during acute rejections E Guidi et al	1998	No	meets exclusion criteria (publication before 2010)
78	Donor Family History of ESKD and Long-term Outcomes Among African American Living Kidney Donors: A Retrospective Cohort Study. Ortigosa-Goggins et al.	2021	No	Irrelevant topic
79	Donors with renal artery stenosis: fit to donate Vemuru Sunil K Reddy et al	2012	No	Irrelevant topic
80	Dysregulation of microRNAs and renin-angiotensin system in high salt diet-induced cardiac dysfunction in uninephrectomized rats Venkateswara Rao Amara et al.	2017	No	Irrelevant topic
81	Early detection of progressive renal dysfunction in patients with coronary artery disease Giorgio Fuiano et al	2005	No	meets exclusion criteria (publication before 2010)
82	Early glomerulopathy is present in young, type 1 (insulin-dependent) diabetic patients with microalbuminuria H J Bangstad et al	1993	No	meets exclusion criteria (publication before 2010)
83	Early physiological and morphological changes in the remnant kidney of living donors. Nieto et al.	2020	No	Irrelevant topic
84	Early systemic and renal responses to nephrectomy in normotensive kidney donors A Mimran et al	1993	No	meets exclusion criteria (publication before 2010)
85	Effect of dopamine on inflammatory status in kidneys of brain-dead rats Meike Schaub et al	2004	No	meets exclusion criteria (publication before 2010)
86	Effect of familial hypertension on glomerular hemodynamics and tubulo-glomerular feedback after uninephrectomy E Guidi et al	2001	No	meets exclusion criteria (publication before 2010)
87	Effect of Iloprost (ZK 36 374) on hemodynamic parameters during kidney donor conditioning in animal experiments. Rebmann et al	1987	No	meets exclusion criteria (publication before 2010)
88	Effect of increased arterial resistance index on long-term outcome of well-functioning kidney grafts A Elli et al.	2000	No	meets exclusion criteria (publication before 2010)
89	Effect of Intradialytic Exercise on Cardiovascular Outcomes in Maintenance Hemodialysis: A Systematic Review and Meta-Analysis.Verreli et al.	2024	No	meta-analysis
90	Effect of Kidney Transplantation on Smoking Habits of Kidney Donors.Keles et al	2015	No	Irrelevant topic
91	Effect of unilateral nephrectomy on urinary angiotensinogen levels in living kidney donors: 1 year follow-up study Zeynep Kendi Celebi et al	2017	No	Irrelevant topic
92	Effects of living kidney donation on arterial stiffness: a systematic review protocol. Rodriguez et al.	2021	No	review
93	Effects of obesity on reparative function of human adipose tissue-derived mesenchymal stem cells on ischemic murine kidneys. Klomjit et al.	2022	No	Irrelevant topic
94	Effects of preexistent hypertension on blood pressure and residual renal function after donors nephrectomy. Tent et al.	2012	No	Non-eligible study design
95	Effects of schistosomiasis on living kidney donors M A Sobh et al	1992	No	meets exclusion criteria (publication before 2010)
96	Establishing a transplant coordinator-led living kidney donor follow-up clinic.Jennifer A Lumsdaine et al	2003	No	meets exclusion criteria (publication before 2010)
97	Estimating the long term impact of kidney donation on life expectancy and end stage renal disease. Kiberd et al.	2013	No	Irrelevant topic
98	Evaluation of renal function in a specific population of living kidney donors. de Souza Rodrigues et al.	2017	No	Irrelevant topic
99	Evaluation of the state of health of living related kidney transplantation donors E Toronyi et al	1998	No	meets exclusion criteria (publication before 2010)
100	Evidence of a threshold value of glycated hemoglobin to improve the course of renal function in type 2 diabetes with typical diabetic glomerulopathy E Brocco et al	2001	No	meets exclusion criteria (publication before 2010)
101	Expanding criteria for living kidney donors: what are the limits? Textor et al.	2008	No	meets exclusion criteria (publication before 2010)
102	Experience with marginal living related kidney donors: are they becoming routine or are there still any doubts? Anand Srivastava et al	2005	No	meets exclusion criteria (publication before 2010)
103	Experimental uninephrectomy associates with less parasympathetic modulation of heart rate and facilitates sodium-dependent arterial hypertension. Pliquet et al.	2022	No	Irrelevant topic
104	Expression of ACE and ACE2 in individuals with diabetic kidney disease and healthy controls Sonoo Mizuiri et al	2008	No	meets exclusion criteria (publication before 2010)
105	Expression of gremlin, a bone morphogenetic protein antagonist,is associated with vascular calcification in uraemia Aquiles Jara et al	2009	No	meets exclusion criteria (publication before 2010)
106	Factors Responsible for Plasma β-Amyloid Accumulation in Chronic Kidney Disease Janine Gronewold et al	2015	No	Irrelevant topic
107	Failure of saralasin in preventing renal failure in ischemic transplanted kidneys R Munda et al	1980		meets exclusion criteria (publication before 2010)
108	Feasible kidney donation with living marginal donors, including diabetes mellitus. Yoshinaga et al.	2021	No	Irrelevant topic
109	Five-year follow-up after live donor nephrectomy - cross-sectional and longitudinal analysis of a prospective cohort within the era of extended donor eligibility criteria.Janki et al.	2016	Yes	-
110	Follow-up of the kidney donor. Bonfante et al	2009		meets exclusion criteria (publication before 2010)
111	Glomerular hyperfiltration after unilateral nephrectomy in living kidney donors H A Bock et al	1992	No	meets exclusion criteria (publication before 2010)
112	Glomerular hyperfiltration following unilateral nephrectomy in healthy subjects.H A Bock	1991		meets exclusion criteria (publication before 2010)
113	Glomerular structure in nonproteinuric IDDM patients with various levels of albuminuria P Fioretto et al.	1994	No	meets exclusion criteria (publication before 2010)
114	Glomerular volume and renal histology in obese and non-obese living kidney donors. Rea et al.	2006	No	meets exclusion criteria (publication before 2010)
115	HbA1c and Aortic Calcification Index as Noninvasive Predictors of Pre-Existing Histopathological Damages in Living Donor Kidney Transplantation. Tanaka et al	2020	No	Irrelevant topic
116	Health outcomes among non-Caucasian living kidney donors: knowns and unknowns. Lentine et al.	2013	No	Review
117	Health outcomes for living kidney donors with isolated medical abnormalities: a systematic review. Young et al.	2008	No	Review
118	Hemodynamics and function of resistance arteries in healthy persons and end stage renal disease patients Morten K Borg et al	2014	No	Irrelevant topic
119	High plasma guanidinoacetate-to-homoarginine ratio is associated with high all-cause and cardiovascular mortality rate in adult renal transplant recipients. Hanff et al	2019	No	Irrelevant topic
120	Histopathologic Findings of Potential Kidney Donors With Asymptomatic Microscopic Hematuria: Impact on Donation. Hassan et al.	2017	No	Non-eligible study design
121	Human Obesity Attenuates Cardioprotection Conferred by Adipose Tissue-Derived Mesenchymal Stem/Stromal Cells. Yu et al.	2023	No	Irrelevant topic
122	Hypertension after kidney donation: Incidence, predictors, and correlates.Sanchez et al.	2018	No	Non-eligible study design
123	Hypertension in rats induced by renal grafts from renovascular hypertensive donors R Rettig et al	1990	No	meets exclusion criteria (publication before 2010)
124	Hypertension in renal allograft recipients may be conveyed by cadaveric kidneys from donors with subarachnoid haemorrhage S Strandgaard et al	1986	No	meets exclusion criteria (publication before 2010)
125	Hypertension, living kidney donors, and transplantation:where are we today?. Rossi et al.	2020	No	Non-eligible study design
126	Hypothermic storage of feline kidneys for transplantation: successful ex vivo storage up to 7 hours J F McAnulty et al	1998	No	meets exclusion criteria (publication before 2010)
127	Impact of the kidney transplantation on renalase and blood pressure levels in renal transplant donors and recipients.Yilmaz et al.	2022	No	Irrelevant topic
128	Importance of Management of Lifestyle-Related Diseases After Kidney Donation to Living Donors. Hirano et al.	2024	No	Irrelevant topic
129	Imputing variance estimates do not alter the conclusions of a meta-analysis with continuous outcomes: a case study of changes in renal function after living kidney donation. Thiessen Philbrook et al	2007	No	meets exclusion criteria (publication before 2010)
130	Increase in interventricular septum thickness may be the first sign of cardiovascular change in kidney donors.Gokalp et al .	2020	Yes	-
131	Increased long-term risk for hypertension in kidney donors - a retrospective cohort study. Haugen et al.	2020	No	Different control group
132	Increased risk of ischaemic heart disease after kidney donation. Haugen et al.	2022	Yes	-
133	Influence of Renal Transplantation and Living Kidney Donation on Large Artery Stiffness and Peripheral Vascular Resistance. Buus et al.	2020	Yes	-
134	Influence of the kidney histology at the time of donation on long term kidney function in living kidney donors H Goecke et al	2005	No	meets exclusion criteria (publication before 2010)
135	Information and long-term follow-up of a large number of related kidney donors at a single institution. Sutherland et al.	1985	No	meets exclusion criteria (publication before 2010)
136	Informative for Decision Making? The Spectrum and Consistency of Outcomes After Living Kidney Donation Reported in Trials and Observational Studies Camilla S Hanson et al	2019	No	Irrelevant topic
137	Interactions between sodium balance, intrarenal dopamine synthesis, and sympathetic activity in HLA-identical kidney donors and recipients J N Barendregt et al	1995	No	meets exclusion criteria (publication before 2010)
138	Investigating kidney donation as a risk factor for hypertension and microalbuminuria: findings from the Swiss prospective follow-up of living kidney donors.Thiel et al.	2016	No	Non-eligible study design
139	Investigation of Systolic Blood Pressure, Diastolic Blood Pressure, and Pulse Pressure in Living Kidney Donors After Donor Nephrectomy.Park et al	2019	No	Non-eligible study design
140	Investigation of the physical and psychosocial outcomes after living kidney donation - a multicenter cohort study (SoLKiD - Safety of Living Kidney Donors). Suwelack et al	2018	No	Irrelevant topic
141	Is home blood pressure monitoring feasible and well accepted in nephrectomized patients for renal cancer? (STAFF study). Lorcy et al	2015	No	Irrelevant topic
142	Is living kidney donation really safe? S A Azar et al	2007	No	meets exclusion criteria (publication before 2010)
143	Is podocyte injury relevant in diabetic nephropathy? Studies in patients with type 2 diabetes Michele Dalla Vestra et al	2003	No	meets exclusion criteria (publication before 2010)
144	JCV viruria associates with suboptimal recovery of kidney function three years after living kidney donation.Querido et al.	2022	No	Irrelevant topic
145	KDIGO Clinical Practice Guideline on the Evaluation and Care of Living Kidney Donors.Lentine et al.	2024	No	Practice guideline
146	Kidney age - chronological age difference (KCD) score provides an age-adapted measure of kidney function. Campbell et al	2021	No	Irrelevant topic
147	Kidney donation after cardiac death in Korea J M Kim et al	2011	No	Non-eligible study design
148	Kidney donation does not increase cardiovascular risk. Ireland et al.	2012	No	Non-eligible study design
149	Kidney function in living donors undergoing nephrectomy by sevoflurane or desflurane anesthesia.Kim et al	2013	No	Irrelevant topic
150	Kidney function, albuminuria and cardiovascular risk factors in post-operative living kidney donors: a single-center, cross-sectional study. Yazawa et al.	2011	No	Non-eligible study design
151	Kidney Hyperfiltration After Nephrectomy: A Mechanism to Restore Kidney Function in Living Donors. Marbun et al.	2020	No	Irrelevant topic
152	Kidney Microstructural Features at the Time of Donation Predict Long-term Risk of Chronic Kidney Disease in Living Kidney Donors. Merzkani et al.	2021	No	Irrelevant topic
153	Kidney transplantation and kidney donation do not affect short-term blood pressure variability. Xagas et al.	2023	Yes	-
154	Kindey Function after living kidney donation and paremeters associated with it. Grupper et al.	2023	No	Insufficient data
155	Lack of increase in post-exercise albuminuria in kidney donors S G Rodriguez et al	1988	No	meets exclusion criteria (publication before 2010)
156	Larger nephron size, low nephron number, and nephrosclerosis on biopsy as predictors of kidney function after donating a kidney Naim Issa et al	2019	No	Irrelevant topic
157	Levels of GFR and protein-induced hyperfiltration in kidney donors: a single-center experience in India. Barai et al	2008	No	meets exclusion criteria (publication before 2010)
158	Links between macrophages in perivascular adipose tissue and arterial wall: a role in atherosclerosis initiation? Bartuskova et al.	2022	No	Irrelevant topic
159	Live donor study - implications of kidney donation on cardiovascular risk with a focus on lipid parameters including lipoprotein a. Doucet et al	2016	No	Irrelevant topic
160	Living donor kidney donation: another form of white coat effect Stephanie S DeLoach et al	2012	No	Non-eligible study design
161	Living donor kidney transplants: personal reflections John S Najarian et al	2005	No	meets exclusion criteria (publication before 2010)
162	Living donor practices in the United States.Mandelbrot et al.	2012	No	Review
163	Living kidney donation and the hypertension risk. Nguyen et al.	2007	No	meets exclusion criteria (publication before 2010)
164	Living kidney donation does not adversely affect serum calcification propensity and markers of vascular stiffness. De Seigneux et al.	2015	Yes	-
165	Living kidney donor follow-up in a dedicated clinic S Adibul Hasan Rizvi et al	2005	No	meets exclusion criteria (publication before 2010)
166	Living kidney donors: the need to minimise long term risk Ray Trevitt et al	2011	No	Irrelevant topic
167	Long term metabolic and renal outcomes of kidney donors compared to controls with excellent kidney function. Grupper et al.	2019	No	Different control group
168	Long-term blood pressure and renal function in kidney donors.Talseth et al.	1986	No	meets exclusion criteria (publication before 2010)
169	Long-Term Complications After Nephrectomy for Living Donor Transplant.Correia et al.	2022	No	Irrelevant topic
170	Long-Term Consequences of Complex Living Renal Donation: Is It Safe? Thukral et al.	2018	No	Non-eligible study design
171	Long-term consequences of live kidney donation follow-up in 93% of living kidney donors in a single transplant center Jan Gossmann et al	2005	No	meets exclusion criteria (publication before 2010)
172	Long-term effects of kidney donation on renal function and blood pressure in African Americans. Budishavlejic et al.	2011	No	Non-eligible study design
173	Long-term effects of reduced renal mass in humans B L Kasiske et al	1995	No	meets exclusion criteria (publication before 2010)
174	Long-term evaluation of kidney function in live-related kidney donors. Mehta et al.	2017	No	Irrelevant topic
175	Long-term follow-up of 102 living kidney donors M Haberal et al	1998	No	meets exclusion criteria (publication before 2010)
176	Long-term follow-up of a randomized trial comparing laparoscopic and mini-incision open live donor nephrectomy L F C Dols et al	2010	No	Irrelevant topic
177	Long-term follow-up of kidney donors: a longitudinal study R Saran et al	1997	No	meets exclusion criteria (publication before 2010)
178	Long-term Follow-up of Living Kidney Donors With Chronic Kidney Disease at 1 Year After Nephrectomy J C Na et al.	2018	No	Non-eligible study design
179	Long-Term Follow-up of Over 600 Living Related Kidney Donors: Single-Center Experience. Sayin et al.	2022	No	Non-eligible study design
180	Long-term follow-up of patients who underwent unilateral nephrectomy in childhood. Robitaille et al.	1985	No	meets exclusion criteria (publication before 2010)
181	Long-term follow-up of related kidney donors after nephrectomy. Marekovic et al	1992		meets exclusion criteria (publication before 2010)
182	Long-term health-related quality of life of living kidney donors: a single-center exprerience. Benzing et al.	2015	No	Non-eligible study design
183	Long-term impact of baseline serum uric acid levels on living kidney donors: a retrospective study Kosuke Tanaka et al	2021	No	Irrelevant topic
184	Long-term Kidney Function Evolution in Living Kidney Donors: A Single Center Experience. Montejo et al.	2022	No	Irrelevant topic
185	Long-term morbidity of living donors kidney harvesting. Gres et al	2007		meets exclusion criteria (publication before 2010)
186	Long-term outcomes of kidney donors with fibromuscular dysplasia. Adrogue et al.	2021	No	Irrelevant topic
187	Long-term renal function after nephrectomy in living related kidney donors. K Sato et al	1994	No	meets exclusion criteria (publication before 2010)
188	Long-term renal function in kidney donors. Sustained compensatory hyperfiltration with no adverse effects F Vincenti et al	1983	No	meets exclusion criteria (publication before 2010)
189	Long-term renal function in kidney donors: a comparison of donors and their siblings S L Williams et al	1986	No	meets exclusion criteria (publication before 2010)
190	Long-term Renal Function in Living Kidney Donors Who Had Histological Abnormalities at Donation.Fahmy et al.	2016	No	Non-eligible study design
191	Long-term renal, endocrine, and hematologic evaluation of kidney donors.Gonzalez et al.	1989	No	meets exclusion criteria (publication before 2010)
192	Long-term risk for kidney donors with hypertension at donation - a retrospective cohort study. Haugen et al.	2019	No	Different control group
193	Long-term Safety of Living Kidney Donation in an Emerging Economy. Rizvi et al.	2016	No	Irrelevant topic
194	Low Birth Weight, Blood Pressure and Renal Susceptibility. Coats et al.	2019	No	Irrelevant topic
195	Low birthweight and risk of albuminuria in living kidney donors. Berlgund et al.	2014	No	Irrelevant topic
196	Low plasma homoarginine concentration is associated with high rates of all-cause mortality in renal transplant recipients Arslan Arinc Kayacelebi et al	2017	No	Irrelevant topic
197	Maternal and fetal outcomes of pregnancies in kidney donors: A 30-year comparative analysis of matched non-donors in a single center. Yoo et al.	2018	No	Irrelevant topic
198	Maternal nutrition, low nephron number, and hypertension in later life: pathways of nutritional programming. Bagby et al	2007	No	meets exclusion criteria (publication before 2010)
199	Measured Glomerular Filtration Rate in Live Related Kidney Donors Three Months Post-Kidney Donation: A Single-Center Experience From Western India. Chavan et al.	2023	No	Irrelevant topic
200	Medical follow-up of living kidney donors by 1 year after nephrectomy P P Reese et al	2009	No	meets exclusion criteria (publication before 2010)
201	Medical risks in living kidney donors: absence of proof is not proof of absence. Ommen et al	2006	No	meets exclusion criteria (publication before 2010)
202	Meta-analysis: risk for hypertension in living kidney donors.Boudville et al.	2006	No	meta-analysis
203	Metabolic Changes In Living Kidney Donors After Donation In University Malaya Medical Centre. Goh et al.	2022	No	Irrelevant topic
204	Microalbuminuria and hypertension in long-term renal donors. Watnick et al	1988	No	meets exclusion criteria (publication before 2010)
205	Microscopic Hematuria at Kidney Donor Screening and Post-Donation Kidney Outcomes. Van der Weijden et al.	2022	No	Irrelevant topic
206	Mid- and Long-Term Health Risks in Living Kidney Donors: A Systematic Review and Meta-analysis. O' Keeffe e tal.	2018	No	meta-analysis
207	Midterm echocardiographic follow-up of cardiac function after living kidney donation Bernd Hewing et al	2015	No	Irrelevant topic
208	Missed opportunities for DCD kidney donors: Evaluation of warm ischemic time and associated functional warm ischemic time. Law et al	2019	No	Irrelevant topic
209	Neointimal hyperplasia and calcification in medium sized arteries in adult patients with chronic kidney disease Nihil Chitalia et al	2015	No	Irrelevant topic
210	Nephrectomy modifies renal angiotensin II effects in kidney donors. Guidi et al.	2008	No	meets exclusion criteria (publication before 2010)
211	No evidence of accelerated loss of kidney function in living kidney donors: results from a cross-sectional follow-up I Fehrman-Ekholm et al	2001	No	meets exclusion criteria (publication before 2010)
212	Novel insights into the disease transcriptome of human diabetic glomeruli and tubulointerstitium Anna Levin et al	2020	No	Irrelevant topic
213	Obese living kidney donors: short-term results and possible implications. Pesavento et al.	1999	No	meets exclusion criteria (publication before 2010)
214	Obesity and long-term mortality risk among living kideny donors.Locke et al	2019	No	Non-eligible study design
215	Obesity Correlates With Glomerulomegaly But Is Not Associated With Kidney Dysfunction Early After Donation Harini A Chakkera et al	2015	No	Irrelevant topic
216	Obesity in living kidney donors: clinical characteristics and outcomes in the era of laparoscopic donor nephrectomy. Heimbach et al.	2005	No	meets exclusion criteria (publication before 2010)
217	Obesity increases the risk of end-stage renal disease among living kidney donors.Locke et al.	2017	No	Non-eligible study design
218	One- and five-year follow-ups on blood pressure and renal function in kidney donors.Mjoen et al.	2011	No	Non-eligible study design
219	One hundred six live kidney donors in a single German transplantation center: renal, physical, and psychological follow-up. S Albertsmeyer et al	2010	No	Non-eligible study design
220	Onset of Hypertension in Living Kidney Donors After Donor Nephrectomy: Our 20 Years of Experience.Tatar et al.	2019	No	Non-eligible study design
221	Optimizing open live-donor nephrectomy - long-term donor outcome M Schostak et al	2004	No	meets exclusion criteria (publication before 2010)
222	Outcomes of Hypertensive Kidney Donors Using Current and Past Hypertension Definitions. Ibrahim et al.	2021	No	Non-eligible study design
223	Outcomes of Living Kidney Donor Candidate Evaluations in the Living Donor Collective Pilot Registry. Kasiske et al	2021	No	Non-eligible study design
224	Palonosetron-Induced Anaphylaxis During General Anesthesia: A Case Report Hyungjun Park et al	2017	No	Irrelevant topic
225	Paradigm shift in lifestyle modification for solitary kidney after donor nephrectomy.Tantisattamo et al.	2023	No	Irrelevant topic
226	Patterns of renal and haemodynamic functions in cadaver kidney donors under dopamine. V Draxler et al	1977	No	meets exclusion criteria (publication before 2010)
227	Perceived Susceptibility to Chronic Kidney Disease and Hypertension Self-Management among Black and White Live Kidney Donors.Gianaris et al.	2022	No	Irrelevant topic
228	Permanent hypertension after renal homotransplantation in man J P Grünfeld et al	1975		meets exclusion criteria (publication before 2010)
229	Podocyte loss in human hypertensive nephrosclerosis Gang Wang et al	2009	No	meets exclusion criteria (publication before 2010)
230	Podocyte number in normotensive type 1 diabetic patients with albuminuria Kathryn E White et al	2002	No	meets exclusion criteria (publication before 2010)
231	Postdonation eGFR and New-Onset Antihypertensive Medication Use After Living Kidney Donation. Lentine et al.	2019	No	Non-eligible study design
232	Post-kidney donation glomerular filtration rate measurement and estimation. Lujan et al	2021	No	Irrelevant topic
233	Post-nephrectomy development of renal function in living kidney donors: a cross-sectional retrospective study. Fehrman-Ekholm et al.	2011	No	Irrelevant topic
234	Post-transplantation hypertension in recipients of renal grafts from hypertensive donor rats R Rettig et al	1991	No	meets exclusion criteria (publication before 2010)
235	Practice patterns in evaluation of living kidney donors in United Network for Organ Sharing-approved kidney transplant centers Amarpali Brar et al	2012	No	Irrelevant topic
236	Prediction of Renal Function in Living Kidney Donors and Recipients of Living Donor Kidneys Using Quantitative Histology.Buus et al.	2023	No	Irrelevant topic
237	Predictors of Outcomes of Living Kidney Donation: Impact of Sex, Age and Preexistent Hypertension. Chatzikyrkou et al.	2019	No	Non-eligible study design
238	Predictors of renal morphological changes in the early stage of microalbuminuria in adolescents with IDDM S Rudberg et al	1997	No	meets exclusion criteria (publication before 2010)
239	Predonation quality of life and early postdonation safety of older living renal donors in China L Zhang et al	2010	No	Irrelevant topic
240	Pregnancy after donor nephrectomy. Buszta et al.	1985	No	meets exclusion criteria (publication before 2010)
241	Pregnancy in Living Kidney Donors: An Evidence-Based Review. Artan t al.	2023	No	Review
242	Pre-kidney doantion Pregnancy outcomes and Long-Term Outcomes.Helgeson et al.	2022	No	Irrelevant topic
243	Pre-nephrectomy angiotensin II type 1 receptor antibodies in living kidney donors: A concern? Erick Alejandro Hernández-Méndez et al	2013	No	Irrelevant topic
244	Pretransplant evaluation of renal transplant candidates. Gallon et al	2002	No	meets exclusion criteria (publication before 2010)
245	Prevalence and clinical characteristics of adrenal incidentalomas in potential kidney donors. Grossman et al.	2016	No	Irrelevant topic
246	Prevalence and predictors of abdominal aortic calcification in healthy kidney donors	2014	No	Non-eligible study design
247	Prevalence of the coronary artery disease risk factors and 10-year risk of cardiovascular mortality based on HeartScore in people qualified for kidney donation Krzysztof Jankowski et al	2013	No	Irrelevant topic
248	Progression of coronary artery calcification in living kidney donors: a follow-up study Selma Alagoz et al	2014	No	Irrelevant topic
249	Prospective Swiss cohort study of living-kidney donors: study protocol. Thiel et al	2011	No	Non-eligible study design
250	Proteinuria and blood pressure in kidney donors	1985	No	meets exclusion criteria (publication before 2010)
251	Psychosocial and physical outcome following kidney donation-a retrospective analysis. Sommerer et al.	2015	No	meta-analysis
252	Quality of life and surgical complications of kidney donors in the late post-operative period in Brazil Daniel Xavier Lima et al	2006	No	meets exclusion criteria (publication before 2010)
253	Rapid progression of native renal artery fibromuscular dysplasia following kidney donation Ravi Parasuraman et al	2004	No	meets exclusion criteria (publication before 2010)
254	Reassuring results with regard to the effect of donor nephrectomy on cardiovascular outcomes Richard Haynes et al	2009	No	meets exclusion criteria (publication before 2010)
255	Recovery characteristic of donor's and receptor's renal function from age over 55 years living donors donate kidneys. Xiao-Peng Hu et al.	2009	No	meets exclusion criteria (publication before 2010)
256	Relationship between blood pressure and renin, angiotensin II and atrial natriuretic factor after renal transplantation D Hestin et al	1997	No	meets exclusion criteria (publication before 2010)
257	Relationship between diurnal blood pressure and renal histopathological changes in white coat hypertension.Tatar et al.	2017	No	Non-eligible study design
258	Relationships Between Clinical, Self-Reported, and Donation Specific Outcomes: A Prospective Follow-up Study 10 Years After Kidney Donation. Meyer et al	2017	No	Irrelevant topic
259	Remnant kidney function and size in living unrelated kidney donors after nephrectomy Abolfazl Bohlouli e tal	2010	No	Irrelevant topic
260	Renal effect of dopexamine hydrochloride in patients with chronic renal dysfunction M M Atallah et al	1992	No	meets exclusion criteria (publication before 2010)
261	Renal function after nephrectomy for donor organ.O'Donnell et al	1986	No	meets exclusion criteria (publication before 2010)
262	Renal function and blood pressure after donor nephrectomy.Tapson et al	1985	No	meets exclusion criteria (publication before 2010)
263	Renal function equations before and after living kidney donation: a within-individual comparison of performance at different levels of renal function Hilde Tent et al	2010	No	Irrelevant topic
264	Renal function is similar in solitary kidneys from patients with and without diabetes. Gluhovschi et al.	2017	No	Irrelevant topic
265	Renal function outcomes and kidney biopsy features of living kidney donors with hypertension. Merzkani et al.	2021	No	Irrelevant topic
266	Renal outcome 25 years after donor nephrectomy D A Goldfarb et al	2001	No	meets exclusion criteria (publication before 2010)
267	Renal reserve is normal in adults born with unilateral renal agenesis and is not related to hyperfiltration or renal failure N G De Santo et al	1997	No	meets exclusion criteria (publication before 2010)
268	Renal tissue elasticity by acoustic radiation force impulse: A prospective study of healthy kidney donors. Lee et al.	2021	No	Irrelevant topic
269	Results of the prospective multicenter SoLKiD cohort study indicate bio-psycho-social outcome risks to kidney donors 12 months after donation. Suwelack et al	2022	No	Irrelevant topic
270	Resuscitation in kidney donors. Cardona et al.	1986	No	meets exclusion criteria (publication before 2010)
271	Review: healthy kidney donors may have a long-term increase in blood pressure beyond that associated with normal aging. Hsu et al.	2006	No	meta-analysis
272	Risk factors for deterioration of renal function after donor nephrectomy T Nozak et al	2010	No	Irrelevant topic
273	Risk factors have special relevance for living kidney donors	2010	No	Non-eligible study design
274	Risk for donors associated with living kidney donation.Bellini et al.	2022	No	meta-analysis
275	Risk for subsequent hypertension and cardiovascular disease after living kidney donation: is it clinically relevant? Ferro et al.	2021	No	review
276	Risk of ESKD in Older Live Kidney Donors with Hypertension. Al Ammary et al.	2019	No	Non-eligible study design
277	Risk of live kidney donation--Indian perspective. Sahay et al	2007	No	meets exclusion criteria (publication before 2010)
278	Robust Association between Acute Kidney Injury after Radical Nephrectomy and Long-term Renal Function. Kim et al	2020	No	Irrelevant topic
279	Role of glomerular proteoglycans in IgA nephropathy Kerstin Ebefors et al	2011	No	Irrelevant topic
280	Role of the kidney in primary hypertension: a renal transplantation study in rats. Rettig et al	1990	No	meets exclusion criteria (publication before 2010)
281	Role of Transforming Growth Factor-β in Hypertensive Living Kidney Donors M Bieniasz et al	2018	No	Irrelevant topic
282	Rosiglitazone treatment attenuates expression of inflammatory hallmarks in the remaining kidney following contralateral nephrectomy Shai Efrati et al	2008	No	meets exclusion criteria (publication before 2010)
283	Routine use of ambulatory blood pressure monitoring in potential living kidney donors Elizabeth S Ommen et al	2007	No	meets exclusion criteria (publication before 2010)
284	Safety of Elderly Living Kidney Donors: 2 Cases of Donors Older Than 80 Years: A Case Report H Hirano et al	2018	No	Irrelevant topic
285	Scoring systems of kidney donation from deceased donors. A systematic review. Moghbeli et al.	2021	No	review
286	Serum transferrin predicts end-stage Renal Disease in Type 2 Diabetes Mellitus patients. Zhao et al	2020	No	Irrelevant topic
287	Short, medium and long-term follow-up of living donors. Federico Oppenheimer Salinas	2010	No	Practice guideline
288	Short-term outcomes for obese live kidney donors and their recipients. Reese et al.	2009	No	meets exclusion criteria (publication before 2010)
289	Short-term renal outcomes in African American and Caucasian donors following live kidney donation. Reeves-Daniel et al	2009	No	meets exclusion criteria (publication before 2010)
290	Should living kidney donors with hypertension be considered for organ donation? Townsend et al.	2015	No	review
291	Significance of ambulatory blood pressure monitoring in assessment of potential living kidney donors.Brady et al.	2020	No	Non-eligible study design
292	Significant negative association with age and both GFR and ERPF in male and female living kidney donors. Rook et al.	2007	No	meets exclusion criteria (publication before 2010)
293	Simulating a virtual population's sensitivity to salt and uninephrectomy John S Clemmer et al	2018	No	Irrelevant topic
294	Single or double arteries in the remnant kidney after donation: influence on the long-term outcome of the donors. Fehramn-Ekholm et al	2009	No	meets exclusion criteria (publication before 2010)
295	Single-Center Long-Term Follow-Up of Kidney Donors in Argentina (Hospital Italiano de Buenos Aires) C A Mombelli et al	2018	No	Non-eligible study design
296	Single-centre long-term follow-up of live kidney donors demonstrates preserved kidney function but the necessity of a structured lifelong follow-up Bengt von Zur-Mühlen et al	2014	No	Non-eligible study design
297	Structural and Functional Adaptation of the Remnant Kidney After Living Kidney Donation: Long-Term Follow-up. Meier et al.	2017	No	Irrelevant topic
298	Studies on living related kidney donors at a sinlge institution. Najarian et al.	1985	No	meets exclusion criteria (publication before 2010)
299	Study of renal function in living kidney donors:estimated or measured glomerular filtration. Macías et al.	2013	No	Irrelevant topic
300	Subclinical nephrosclerosis is linked to left ventricular hypertrophy independent of classical atherogenic factors Naoki Haruyama et al	2014	No	Irrelevant topic
301	Telomere length, cardiovascular risk and arteriosclerosis in human kidneys: an observational cohort study.De Vusser et al.	2015	No	Irrelevant topic
302	The assessment of long-term clinic and laboratory data of living related kidney donors. Guvence et al.	2012	No	Insufficient data
303	The association between age and nephrosclerosis on renal biopsy among healthy adults. Rule et al	2010	No	Irrelevant topic
304	The association of predonation hypertension with glomerular function and number in older living kidney donors. Lenihal et al.	2015	No	Non-eligible study design
305	The congenital and acquired solitary kidney Ellen Shapiro et al	2003	No	meets exclusion criteria (publication before 2010)
306	The Effect of Hyperfiltration on Kidney Function in Living Donor Kidney Transplantation: A Prospective Cohort Study. Marbun et al.	2020	No	Irrelevant topic
307	The effect of kidney donation on total renal function. Basseri et al.	1995	No	meets exclusion criteria (publication before 2010)
308	The effect of mannitol administration to kidney donor on short-term outcomes of kidney transplantation. Esfahani et al.	2014	No	Irrelevant topic
309	The effects of cyclosporine in Lewis rats with native and transplanted kidneys M C Churchill et al	1993		meets exclusion criteria (publication before 2010)
310	The health of living kidney donors 20 years aftet donation. Inglesias Marquez et al.	2001	No	meets exclusion criteria (publication before 2010)
311	The impact of accepting living kidney donors with mild hypertension or proteinuria on transplantation rates Martin Karpinski et al	2006	No	meets exclusion criteria (publication before 2010)
312	The Intrarenal Renin-angiotensin System Is Activated Immediately after Kidney Donation in Kidney Transplant Donors. Ohashi et al.	2019	No	Irrelevant topic
313	The long-term consequences of living-related or unrelated kidney donation. Sommerer et al.	2004	No	meets exclusion criteria (publication before 2010)
314	The Medically Complex Living Kidney Donor: Glucose Metabolism as Principal Cause of Donor Declination Martina Guthoff et al	2016	No	Irrelevant topic
315	The Minnesota attributable risk of kidney donation (MARKD) study: a retrospective cohort study of long-term (> 50 year) outcomes after kidney donation compared to well-matched healthy controls. Vock et al.	2023	No	Different control group
316	The Outcome of the Elderly Living Kidney Donors in a Single Tertiary Center in Malaysia. Goh et al.	2022	No	Non-eligible study design
317	The solitary kidney: a model of chronic hyperfiltration in humans S Fotino.	1989	No	meets exclusion criteria (publication before 2010)
318	The Western-style diet: a major risk factor for impaired kidney function and chronic kidney disease.Odermatt et al.	2011	No	Non-eligible study design
319	Thyroid hormone levels in heart and kidney cadaver donors R R Gifford et al	1986	No	meets exclusion criteria (publication before 2010)
320	Time-zero renal biopsy in living kidney transplantation: a valuable opportunity to correlate predonation clinical data with histological abnormalities. Mancilla et al	2008	No	meets exclusion criteria (publication before 2010)
321	Tissue kallikrein and kinins in renal disease S Naicker et al	1999	No	meets exclusion criteria (publication before 2010)
322	To Study the Impact of Donor Nephrectomy on Blood Pressure as Measured by Ambulatory Blood Pressure Monitoring and Renal Function.Yadad et al.	2019	No	Non-eligible study design
323	Trajectories of systolic blood pressure decline in kidney transplant donors prior to circulatory death and delayed graft function.Lin et al.	2023	No	Irrelevant topic
324	Transesophageal echocardiographic detection of gas embolism and cardiac valvular dysfunction during laparoscopic nephrectomy B G Fahy et al	1999	No	meets exclusion criteria (publication before 2010)
325	Transplantation of a Gitelman Syndrome Kidney Ameliorates Hypertension: A Case Report Daniel Stewart et al	2019	No	Irrelevant topic
326	Tubular maximum phosphate reabsorption capacity in living kidney donors is independently associated with one-year recipient GFR Marco van Londen et al	2018	No	Irrelevant topic
327	Twenty four-hour ambulatory blood pressure profiles 12 months post living kidney donation.Prasad et al.	2010	No	Non-eligible study design
328	Understanding the effects of chronic kidney disease on cardiovascular risk: are there lessons to be learnt from healthy kidney donors?Moody et al.	2012	No	Review
329	Unique Considerations When Managing Hypertension in the Transplant Patient. Mitema et al.	2017	No	Irrelevant topic
330	Uremic toxin development in living kidney donors: a longitudinal study Megan Rossi et al	2014	No	Irrelevant topic
331	Urinary albumin excretion in renal transplant donors.B M Chavers et al.	1985	No	meets exclusion criteria (publication before 2010)
332	Urinary C-type natriuretic peptide excretion: a potential novel biomarker for renal fibrosis during aging S Jeson Sangaralingham et al	2011	No	Irrelevant topic
333	Urinary enzyme excretion after donor nephrectomy.J S Tapson et al	1988	No	meets exclusion criteria (publication before 2010)
334	Urinary excretion of amino acids and their advanced glycation end-products (AGEs) in adult kidney transplant recipients with emphasis on lysine:f urosine excretion is associated with cardiovascular and all-cause mortality. Baskal et al.	2021	No	Irrelevant topic
335	Urinary potassium excretion, renal ammoniagenesis, and risk of graft failure and mortality in renal transplant recipients. Eisenga et al.	2016	No	Irrelevant topic
336	Using implantation biopsies as a surrogate to evaluate selection criteria for living kidney donors.Ashutosh Chauhan et al	2013	No	Irrelevant topic
337	Utility of 24-hour ambulatory blood pressure monitoring in potential living kidney donors. Aslam et al.	2021	No	Non-eligible study design
338	Validation of KDRI/KDPI for the selection of expanded criteria kidney donors. Del Moral Martín et al.	2018	No	Irrelevant topic
339	View from a living donor.Ingela Fehrman-Ekholm.	2013	No	review
340	Ways to Overcome Organ Shortage: Increasing Donor Pool by Accepting Suboptimal Kidney Donors. Shaheen et al.	2020	No	Irrelevant topic
341	Whole-body arginine dimethylation is associated with all-cause mortality in adult renal transplant recipients. Adrian Post et al.	2021	No	Irrelevant topic
